# Supplementary material for: Equipping Youth to Think and Act Responsibly: The Effectiveness of the “EQUIP for Educators” Program on Youths’ Self-Serving Cognitive Distortions and School Bullying Perpetration
Source: Eur J Investig Health Psychol Educ. 2022 Jul 18;12(7):814–34. doi: 10.3390/ejihpe12070060 (PMC9318402; doi:10.3390/ejihpe12070060)
Supplement: Supplementary file 1 [file ejihpe-12-00060-s001.zip]

Archive with 1 entries (1 files):
- ejihpe-1774588-supplementary.xlsx
