# Supplementary material for: Equipping Youth to Think and Act Responsibly: The Effectiveness of the “EQUIP for Educators” Program on Youths’ Self-Serving Cognitive Distortions and School Bullying Perpetration
Source: Eur J Investig Health Psychol Educ. 2022 Jul 18;12(7):814–34. doi: 10.3390/ejihpe12070060 (PMC9318402; doi:10.3390/ejihpe12070060)
Supplement: Supplementary file 1 [file ejihpe-12-00060-s001.zip › ejihpe-1774588-supplementary.xlsx]

## Sheet: Data set
EfE_conditions	Gender	School_grade	Age	Sensitivity_groups	hitq_1_T1	hitq_2_T1	hitq_3_T1	hitq_4_T1	hitq_5_T1	hitq_6_T1	hitq_7_T1	hitq_8_T1	hitq_9_T1	hitq_10_T1	hitq_11_T1	hitq_12_T1	hitq_13_T1	hitq_14_T1	hitq_15_T1	hitq_16_T1	hitq_17_T1	hitq_18_T1	hitq_19_T1	hitq_20_T1	hitq_21_T1	hitq_22_T1	hitq_23_T1	hitq_24_T1	hitq_25_T1	hitq_26_T1	hitq_27_T1	hitq_28_T1	hitq_29_T1	hitq_30_T1	hitq_31_T1	hitq_32_T1	hitq_33_T1	hitq_34_T1	hitq_35_T1	hitq_36_T1	hitq_37_T1	hitq_38_T1	hitq_39_T1	bullying_forms_a_T1	bullying_forms_b_T1	bullying_forms_c_T1	bullying_forms_d_T1	bullying_forms_e_T1	bullying_forms_f_T1
0	1	1	12	0	1	1	1	1	1	1	1	1	1	1	1	1	1	1	1	1	1	1	1	1	1	1	1	1	1	1	1	1	1	1	1	1	1	1	1	1	1	1	1	2	1	1	1	1	1
0	1	1	12	0	2	1	1	1	1	1	1	1	1	1	1	1	1	1	1	1	1	1	1	1	1	1	1	2	2	1	1	1	1	1	1	1	1	1	1	1	1	1	1	2	2	4	1	1	1
0	2	2	18	0	1	1	1	1	1	1	1	1	1	1	1	1	1	1	1	1	1	1	1	1	1	1	1	1	1	1	1	1	1	1	1	1	1	1	1	1	1	1	1	1	1	1	1	1	1
0	1	1	13	0	6	6	6	6	6	6	6	6	6	6	1	6	1	6	6	6	6	6	6	6	1	1	1	1	1	1	1	1	1	1	1	1	1	1	1	1	2	1	1	1	2	1	3	1	1
0	1	1	12	0	1	1	1	1	1	1	1	1	1	1	1	1	1	1	1	1	1	1	1	1	1	1	1	1	1	1	1	1	1	1	1	1	1	1	1	1	1	1	1	1	1	1	1	1	1
0	1	1	12	0	4	1	1	1	1	1	1	1	1	1	1	1	1	1	1	1	1	1	1	1	2	1	1	1	1	1	1	1	1	1	1	1	1	1	1	1	1	1	1	2	2	1	1	1	1
0	1	2	17	0	1	1	1	1	1	1	1	1	1	1	1	5	1	5	1	1	1	1	1	1	1	1	1	1	1	1	1	1	1	1	1	1	1	1	1	1	1	1	1	1	1	1	1	1	1
0	1	2	16	0	1	1	1	1	1	1	1	1	1	2	1	1	1	1	1	1	1	1	1	1	1	1	1	1	1	1	1	1	1	1	1	1	1	1	1	1	1	1	1	1	1	1	1	1	1
0	1	2	17	0	1	1	1	1	1	1	1	1	1	1	1	1	1	1	1	1	1	1	1	1	1	1	1	1	1	1	1	1	1	1	1	1	1	1	1	1	1	1	1	1	1	1	1	1	1
0	1	2	17	0	1	1	1	1	1	1	1	1	1	1	1	1	1	1	1	1	1	1	1	1	1	1	1	1	1	1	1	1	1	1	1	1	1	1	1	1	1	1	1	1	1	1	1	1	1
1	1	1	11	0	1	1	1	2	2	2	1	1	6	6	1	1	1	1	1	1	1	1	1	1	1	1	1	1	1	1	1	1	1	1	1	1	1	2	1	1	1	1	1	2	1	2	1	1	1
1	1	1	12	0	1	1	1	1	1	1	1	1	1	1	1	1	1	1	1	1	1	1	1	1	1	1	1	1	1	1	1	1	1	1	1	1	1	1	1	1	1	1	1	1	1	1	1	1	1
1	1	1	13	0	2	1	1	1	1	1	1	1	1	1	1	1	1	1	1	1	1	1	1	1	1	1	1	1	1	1	1	1	1	1	1	1	1	1	1	1	1	1	1	1	2	3	1	1	1
1	2	2	17	0	2	2	2	2	2	2	2	2	2	2	2	2	2	2	2	2	2	2	2	2	2	2	2	2	2	2	2	2	2	2	2	2	2	2	2	2	2	2	2	1	1	1	1	1	1
0	1	1	12	0	1	1	3	5	1	6	4	1	2	1	1	1	1	1	1	1	2	2	1	1	1	2	1	1	2	1	2	2	2	2	1	1	2	2	2	2	1	1	1	1	1	2	1	1	1
1	1	2	18	0	3	2	2	3	1	6	1	1	3	5	1	1	1	1	5	1	1	1	1	1	1	1	1	1	1	1	1	1	1	1	1	1	1	1	1	1	1	1	1	1	1	2	1	1	1
1	2	1	12	0	1	1	1	5	5	3	3	2	2	1	1	1	1	1	2	2	2	4	4	4	1	1	1	3	3	3	3	3	3	3	1	1	1	1	2	1	1	1	1	5	2	3	2	1	1
1	2	1	11	0	1	2	3	2	2	1	1	2	1	1	1	2	2	1	1	2	1	1	2	1	1	1	2	2	1	2	2	2	1	2	1	1	1	2	2	1	1	1	3	1	2	1	1	1	1
0	1	1	12	0	5	4	1	5	1	1	1	1	1	1	1	1	1	4	4	1	6	1	1	1	6	1	1	1	1	6	1	1	1	4	1	1	1	1	1	1	1	1	1	1	1	2	1	1	1
0	1	1	13	0	1	1	1	1	2	2	1	1	1	1	1	2	1	2	1	1	2	2	2	2	3	3	1	1	2	1	1	1	5	5	1	1	1	2	1	1	1	1	5	1	2	2	1	1	1
0	1	1	12	0	4	1	1	4	2	1	3	1	3	1	4	1	1	3	1	2	1	1	1	1	1	1	1	1	1	1	2	1	1	1	1	1	2	1	1	1	1	1	1	1	1	1	1	1	1
1	2	1	12	0	6	1	2	1	1	1	1	1	1	1	1	1	3	3	2	2	2	2	2	2	1	1	1	1	2	1	1	1	1	5	1	1	1	2	2	1	1	1	1	1	1	2	1	2	1
1	1	1	12	0	5	5	1	6	1	6	3	1	1	5	5	1	1	1	1	1	1	5	1	1	6	1	1	1	1	5	1	1	1	1	1	1	1	1	1	1	1	1	1	2	1	1	1	1	1
0	2	1	12	0	2	2	2	2	1	2	2	2	1	1	1	2	1	1	1	1	1	1	1	1	1	1	1	2	1	1	1	1	1	1	1	1	2	1	1	1	1	1	1	2	2	1	1	1	1
0	1	2	17	0	5	2	3	4	2	5	2	2	2	5	4	1	2	2	3	2	2	5	2	2	2	2	2	2	2	2	2	2	2	2	2	2	2	2	2	2	2	2	2	3	2	1	1	1	1
1	2	1	12	0	2	1	1	1	1	2	1	1	6	3	6	1	2	2	1	2	2	3	3	2	1	2	4	1	1	2	1	1	4	1	1	2	1	1	2	1	6	1	1	3	3	5	3	2	3
0	1	1	11	0	6	5	5	6	1	1	4	2	1	1	6	6	1	1	1	1	1	1	1	1	1	1	1	1	1	1	1	1	1	1	1	1	1	1	1	1	1	1	1	1	1	1	1	1	1
1	1	1	12	0	4	3	3	4	1	6	3	1	1	1	1	1	3	1	1	1	1	1	1	2	3	1	2	2	1	3	2	1	1	3	1	1	1	1	2	1	1	1	1	2	2	1	1	1	1
0	2	2	18	0	6	1	1	1	1	6	1	1	1	1	1	1	1	1	1	6	1	6	1	1	1	1	1	1	1	1	1	1	1	1	1	3	6	1	1	1	1	1	1	1	1	2	1	2	1
1	2	1	12	0	1	1	1	6	1	1	1	1	1	1	1	1	1	1	1	1	1	1	1	1	1	1	1	1	1	1	1	1	1	1	1	3	2	2	1	1	3	1	1	1	1	1	1	1	1
1	1	1	12	0	3	2	1	2	1	6	1	1	3	3	3	2	2	2	3	2	2	2	2	1	1	1	1	2	1	1	1	1	2	1	2	2	1	1	1	1	3	1	1	1	2	2	1	1	1
0	1	2	17	0	3	4	5	1	2	3	4	1	4	4	1	2	1	1	3	4	2	2	1	2	1	1	1	2	1	1	2	2	3	2	3	2	2	2	3	2	2	1	3	3	2	4	1	1	2
0	1	2	19	0	3	3	3	3	4	3	5	3	3	3	2	4	3	4	2	4	3	2	3	2	2	2	5	4	3	2	3	2	3	2	2	2	2	3	2	2	3	2	2	1	2	2	2	1	1
0	1	2	17	0	4	3	3	4	2	5	3	1	3	3	2	2	2	4	1	3	4	3	2	2	1	1	1	1	1	2	2	2	1	3	1	2	3	1	3	2	1	1	1	2	2	1	1	1	1
1	1	1	15	0	1	6	5	2	2	3	4	3	5	6	1	1	2	1	1	2	3	1	1	3	5	1	1	1	1	6	3	3	2	2	3	1	4	1	1	2	2	3	3	5	5	3	5	1	3
1	2	1	12	0	4	4	4	3	3	2	3	2	1	2	2	1	2	2	2	2	2	1	1	1	2	2	3	2	2	2	2	1	2	2	1	1	2	1	2	1	3	1	1	2	2	2	2	1	1
0	1	2	17	0	6	5	3	1	1	5	6	1	4	5	1	1	1	2	2	1	2	1	1	1	1	1	4	1	1	1	1	1	1	1	1	1	4	1	1	1	1	1	1	1	1	1	1	1	1
0	1	2	17	0	1	2	1	1	2	2	1	2	2	2	1	2	3	4	1	2	3	5	3	3	4	3	4	5	3	1	2	1	2	1	5	2	1	2	1	1	1	2	2	1	2	1	1	2	1
0	1	2	17	0	1	4	1	1	1	3	2	1	2	2	1	1	1	1	1	1	3	1	1	1	1	1	1	1	1	1	1	1	1	1	1	1	3	1	1	1	1	1	1	1	1	1	1	1	1
1	2	1	12	0	1	3	1	3	4	2	1	2	1	2	1	2	4	1	2	3	2	3	1	2	1	2	1	3	2	3	2	2	1	3	1	2	2	2	1	2	1	3	1	2	3	2	1	3	2
1	1	1	12	0	1	1	1	2	6	1	1	1	1	1	1	6	2	1	1	1	2	3	1	1	2	1	1	1	1	1	1	1	1	1	1	2	4	2	1	1	1	1	1	1	2	1	1	1	2
1	2	2	17	0	1	2	1	2	1	2	1	1	1	1	1	2	2	2	1	2	2	2	2	2	1	1	2	1	1	1	1	1	1	3	1	1	1	1	1	1	1	1	1	1	1	1	1	1	1
0	2	1	12	0	1	1	1	1	1	4	4	1	6	3	1	1	1	1	1	3	3	1	1	1	1	1	1	1	1	1	1	1	1	3	1	1	1	1	1	1	1	1	1	5	1	1	1	1	1
1	2	2	17	0	1	1	1	5	1	3	1	1	1	1	1	1	1	1	1	1	1	1	1	1	1	1	1	1	1	1	1	1	1	1	1	1	1	1	1	1	1	1	1	1	1	1	1	1	1
0	1	2	17	0	1	3	2	3	1	5	1	1	1	6	3	1	1	1	1	1	1	1	1	1	1	1	1	1	1	1	1	1	5	1	1	1	1	1	1	1	1	1	1	1	1	1	1	1	1
1	2	1	12	0	1	1	1	4	1	4	1	4	1	4	4	4	4	4	4	4	4	4	4	4	1	1	1	1	1	1	1	1	1	1	1	1	1	1	1	1	1	1	1	1	1	2	1	1	1
1	2	2	18	0	3	4	6	2	4	3	4	2	3	2	6	3	1	2	1	2	3	2	3	3	1	1	1	1	1	1	1	1	1	1	1	3	1	1	2	1	1	2	2	1	1	1	1	1	1
1	1	2	18	0	2	2	2	3	1	3	1	1	2	2	2	1	1	1	1	1	1	1	1	1	2	1	3	1	1	1	1	1	1	1	1	1	1	1	1	1	4	1	1	1	1	1	1	1	1
1	1	1	12	0	3	2	3	3	1	2	2	1	2	1	1	1	1	1	1	1	1	1	2	1	3	1	3	2	1	3	2	1	1	1	1	2	2	3	2	1	2	1	1	1	2	1	1	1	1
1	1	2	19	0	5	3	5	4	5	6	6	2	1	5	2	1	1	3	2	2	6	3	4	1	2	1	6	6	1	3	2	2	6	5	2	1	5	4	2	5	6	2	4	2	2	2	3	1	1
0	1	2	17	0	5	4	2	2	2	4	2	1	2	4	2	2	2	3	2	4	2	3	3	2	2	2	2	3	2	2	2	2	2	3	2	2	2	2	2	1	2	2	2	2	1	1	1	1	1
0	1	2	17	0	4	4	5	2	2	3	4	2	5	3	2	4	4	4	4	4	3	1	2	3	2	2	3	3	2	2	2	2	3	5	3	4	4	2	2	4	5	2	4	1	1	1	1	1	1
1	1	1	12	0	4	1	1	1	1	1	3	1	1	1	1	1	1	1	1	1	1	1	1	1	1	1	1	1	1	1	1	1	1	1	1	1	1	1	1	1	1	1	1	3	2	1	1	1	1
1	1	2	17	0	2	2	2	2	2	5	2	2	2	2	2	2	2	2	2	2	2	2	2	2	2	2	2	2	2	2	2	2	2	2	2	2	5	2	2	2	5	2	2	1	1	1	1	1	1
0	1	2	17	0	5	1	1	1	1	5	6	1	5	2	4	2	1	2	2	6	1	2	2	5	1	1	1	1	1	1	1	1	1	5	1	1	5	1	1	1	4	1	3	2	2	1	1	1	1
0	2	1	12	0	1	1	1	1	1	3	1	1	1	5	1	1	1	1	1	1	1	1	1	1	1	1	3	1	1	1	1	1	2	1	1	1	1	1	1	1	4	1	1	1	1	2	1	1	1
0	2	2	17	0	3	2	1	1	1	1	1	1	1	5	1	1	1	1	1	2	1	2	1	1	3	1	1	2	1	1	1	1	2	4	1	1	2	1	1	1	3	1	1	5	5	1	1	1	1
0	2	2	16	0	2	2	2	4	1	4	1	1	1	4	1	1	1	1	1	2	1	1	1	1	1	1	1	1	1	1	1	1	1	2	1	1	1	1	1	1	1	1	1	1	1	1	1	1	1
0	1	2	18	0	6	5	5	5	1	5	6	1	4	4	5	1	5	6	4	4	4	1	4	4	1	1	5	4	1	4	4	1	5	4	4	4	5	4	5	4	4	5	5	1	1	1	1	1	1
0	1	2	16	0	4	3	2	2	2	2	4	2	2	3	2	2	2	2	2	2	2	2	2	2	2	2	2	2	2	2	2	2	2	2	2	2	2	2	3	2	5	2	2	2	2	2	1	1	1
0	1	2	17	0	5	3	2	3	5	4	4	1	1	1	3	1	1	1	1	2	2	1	2	1	1	2	1	1	1	1	1	1	1	1	1	1	1	1	1	1	1	1	1	3	3	3	1	1	1
0	1	1	13	0	6	3	1	1	1	2	1	1	1	3	6	1	1	1	3	1	6	1	1	1	4	1	1	5	1	1	1	2	1	1	1	1	1	1	1	1	1	1	1	2	2	1	1	1	1
1	2	1	12	0	2	3	1	3	3	2	2	3	5	2	2	2	2	2	2	4	2	2	2	3	1	2	2	2	3	1	2	1	4	3	2	2	2	2	2	2	5	2	2	1	1	2	1	2	1
1	1	2	17	0	1	3	1	2	1	4	1	1	5	2	1	3	1	2	1	1	2	3	2	1	1	1	3	2	2	1	4	1	1	1	1	1	2	1	1	1	4	1	2	1	1	1	1	1	1
1	2	1	12	0	1	1	1	3	1	1	1	1	1	3	1	1	1	1	1	1	1	2	1	1	1	1	1	1	1	1	1	1	1	1	1	1	1	1	1	1	1	1	1	1	1	1	1	1	1
0	1	1	13	0	3	3	4	4	4	3	2	1	4	4	1	2	3	4	5	6	5	4	3	2	4	4	5	5	3	3	4	5	5	5	4	4	3	4	5	5	6	6	5	2	2	3	3	4	1
0	2	2	17	0	4	4	1	3	1	3	1	1	3	5	2	1	2	1	2	2	1	2	1	1	2	2	1	2	1	1	1	2	2	3	1	1	1	1	3	1	3	1	1	3	3	3	1	1	1
0	1	2	17	0	3	1	1	1	1	6	2	1	4	1	1	1	1	1	1	1	3	1	1	1	1	1	1	1	1	1	1	1	1	1	1	4	1	1	1	1	1	1	1	1	1	1	1	1	1
0	2	2	16	0	2	2	2	2	4	2	4	2	1	1	6	2	6	4	4	4	4	4	4	4	4	4	4	4	4	4	4	4	4	4	2	2	4	4	2	2	2	2	2	1	2	2	1	1	1
0	2	2	17	0	4	4	1	1	1	1	1	1	1	3	1	1	1	1	1	1	1	1	1	1	1	1	1	1	1	1	1	1	1	1	1	1	1	1	1	1	1	1	1	1	1	1	1	1	1
1	2	1	13	0	5	3	2	4	2	4	5	2	5	5	3	3	2	3	3	4	2	2	2	2	2	1	2	2	1	1	2	2	3	2	2	3	3	2	4	2	3	3	3	1	1	3	1	2	1
1	1	1	13	0	2	3	1	3	1	2	1	1	1	5	4	1	1	1	3	1	1	1	2	1	2	1	1	3	1	1	1	1	1	2	1	1	1	2	3	2	3	1	1	1	1	2	1	1	1
1	1	2	18	0	3	3	2	2	2	2	2	2	3	3	1	5	2	2	3	3	3	3	4	4	4	3	2	2	2	2	2	3	3	3	1	4	4	4	3	2	3	3	4	1	1	1	1	1	1
1	2	1	11	0	1	1	1	1	1	2	1	1	1	1	1	1	1	1	1	1	1	1	1	1	1	1	1	1	1	1	1	1	1	1	1	1	1	1	1	1	5	1	1	1	2	1	1	1	1
1	2	1	11	0	3	2	2	4	4	2	2	5	1	1	2	5	2	2	2	1	2	2	2	2	2	2	2	2	2	1	5	3	3	2	2	5	5	1	1	3	2	2	2	1	1	1	1	1	1
1	1	2	16	0	2	4	2	3	2	3	2	3	4	5	3	2	1	2	2	3	4	3	3	3	2	2	4	3	2	2	2	3	4	4	2	2	4	2	3	3	4	3	3	1	1	1	1	1	1
1	2	2	17	0	4	2	1	1	1	5	1	1	3	4	5	1	2	3	2	2	2	2	2	2	1	1	1	1	1	1	1	1	1	1	1	1	1	1	1	1	1	1	1	1	1	1	1	1	1
1	2	2	18	0	5	4	4	4	3	5	3	1	5	1	2	4	4	4	4	5	4	4	5	4	4	3	5	4	4	4	3	1	3	5	4	4	5	4	4	4	5	3	3	1	1	1	1	1	1
1	1	2	17	0	3	1	4	5	5	2	2	1	6	3	1	1	1	5	1	3	4	1	1	2	1	3	5	5	1	1	5	1	1	5	5	5	6	5	1	4	5	1	1	4	2	1	1	1	1
0	2	1	12	0	1	1	1	1	1	2	1	1	1	2	1	1	1	1	1	1	1	1	2	1	1	1	1	2	1	1	1	1	1	1	1	1	1	1	1	1	1	1	1	1	1	1	1	1	1
0	1	1	12	0	6	6	6	4	6	4	3	1	3	6	6	6	6	6	3	4	1	1	3	3	6	4	5	2	6	5	4	2	2	3	2	4	2	4	2	6	3	3	1	1	1	2	1	1	1
0	1	2	17	0	2	3	3	1	3	4	1	1	1	6	2	2	6	3	5	4	1	4	2	1	3	3	6	6	2	1	6	4	6	6	5	1	4	6	3	2	6	1	6	1	1	1	1	1	1
0	1	2	16	0	4	3	4	1	4	1	4	1	3	4	4	2	4	3	3	4	3	4	4	3	3	4	3	4	3	4	3	2	4	3	3	4	3	4	3	4	4	4	3	5	3	2	2	1	1
0	2	1	12	0	6	5	1	1	3	4	6	5	2	6	1	1	1	1	1	1	1	1	1	1	1	1	1	1	1	1	1	1	1	1	1	1	1	1	1	1	1	1	1	1	1	1	1	1	1
0	1	1	12	0	4	3	1	5	1	2	3	1	1	2	2	1	2	1	1	1	1	1	3	1	2	1	1	1	1	2	1	1	2	1	1	4	2	1	1	1	1	1	1	1	1	2	1	1	1
0	1	1	12	0	1	2	2	2	1	2	1	1	3	2	1	1	1	2	2	1	1	2	3	1	2	1	1	4	1	1	1	2	3	1	1	1	3	2	1	1	2	2	1	1	2	2	1	2	1
0	2	2	16	0	2	2	1	2	2	4	1	1	1	1	2	2	2	2	2	2	2	1	2	1	4	1	1	2	1	2	2	1	1	2	1	2	4	1	1	1	1	1	1	1	1	1	1	1	1
0	1	2	21	0	4	4	3	3	3	5	2	1	1	1	3	3	3	2	5	2	2	1	2	1	1	2	1	1	1	1	5	1	1	1	1	1	1	1	1	1	5	1	1	1	1	1	1	1	1
0	1	2	17	0	3	3	3	3	3	3	3	3	3	3	6	2	1	2	3	1	4	2	3	5	1	1	1	1	1	1	1	1	1	1	1	1	1	1	2	2	4	2	1	3	2	1	1	1	1
0	1	2	17	0	5	1	3	5	1	3	1	1	1	3	4	1	1	5	2	1	4	1	1	1	1	1	1	3	1	1	2	1	1	1	1	1	5	1	1	1	6	1	1	1	1	1	1	1	1
0	1	2	17	0	6	1	1	1	1	6	6	1	1	6	1	1	1	1	1	1	4	1	4	1	6	1	1	1	1	1	1	1	1	1	1	1	5	1	1	1	1	1	1	3	2	4	1	1	1
1	1	2	17	0	2	2	1	5	1	2	1	1	1	4	1	1	2	1	3	2	1	1	2	1	1	1	1	1	1	1	1	1	2	2	2	2	1	1	3	1	5	1	1	1	1	1	1	1	1
1	1	2	18	0	1	5	4	3	2	5	5	1	3	5	1	1	4	4	2	4	4	1	1	1	1	1	3	3	1	1	1	1	3	5	4	1	4	1	1	4	4	1	4	5	5	1	1	1	1
1	1	1	12	0	3	1	1	3	1	3	1	1	1	1	3	1	1	3	1	1	1	1	1	1	1	1	1	1	1	1	4	1	1	1	1	1	1	1	1	1	1	1	1	1	1	1	1	1	1
0	2	1	11	0	3	1	1	1	1	5	1	2	1	3	6	5	1	1	2	2	1	1	2	2	2	2	2	3	1	1	1	2	1	5	2	1	4	4	2	1	5	1	1	1	1	1	1	1	1
0	2	2	17	0	2	3	1	2	1	3	2	1	3	3	1	1	2	1	2	2	3	1	1	1	2	1	2	2	2	2	2	1	1	2	1	1	2	1	2	2	2	1	1	2	2	2	1	2	1
0	1	2	16	0	1	3	4	3	1	3	1	3	4	4	5	2	1	3	1	2	2	2	2	2	1	1	3	3	1	1	1	1	1	2	1	1	1	1	1	1	1	1	1	1	1	1	1	1	1
0	1	1	13	0	1	2	1	1	1	3	1	1	1	1	1	1	1	2	1	1	1	1	1	1	1	1	1	1	1	1	1	1	1	1	1	5	1	1	1	3	1	1	1	1	1	1	1	1	1
0	1	1	13	0	5	1	1	6	4	4	1	2	6	2	1	1	4	6	1	1	1	6	2	1	2	2	1	1	2	2	3	3	3	1	1	2	3	4	1	1	1	2	1	5	2	1	1	1	1
0	1	1	12	0	2	2	1	1	1	1	1	1	1	1	1	1	1	1	1	1	1	1	1	1	1	1	1	1	1	1	1	1	1	1	1	1	1	1	1	1	1	1	1	1	1	1	1	1	1
0	2	1	12	0	2	3	1	2	1	3	1	1	3	4	6	1	1	1	1	2	1	1	4	1	2	1	1	1	1	1	1	1	1	1	1	1	2	1	2	1	2	1	1	1	1	2	1	1	1
0	1	2	17	0	4	1	2	2	1	4	3	2	4	4	2	1	1	1	1	4	3	1	2	2	2	1	2	2	1	2	1	2	1	2	1	1	3	1	2	3	6	1	2	1	1	1	1	1	1
1	1	2	19	0	3	4	3	4	2	4	3	1	4	4	4	2	3	3	3	2	3	2	2	2	2	2	3	3	2	2	2	3	2	3	3	2	3	2	3	2	5	2	2	1	2	1	1	1	1
1	1	1	12	0	4	3	1	4	1	4	1	1	1	6	3	1	3	2	1	1	2	1	2	1	2	1	1	1	1	1	2	1	1	1	1	2	1	1	4	1	2	1	1	2	1	1	1	2	1
1	1	2	17	0	3	3	1	1	1	1	1	1	1	1	2	2	2	2	2	2	2	2	2	2	2	1	1	1	1	1	1	1	1	1	2	2	2	2	2	2	2	2	2	2	2	1	1	1	1
1	1	1	11	0	1	5	3	2	4	3	3	1	5	1	4	3	4	4	1	5	3	2	4	5	4	3	3	2	5	2	3	2	6	3	4	4	3	2	6	4	2	5	6	2	1	5	1	1	1
1	1	1	12	0	4	5	5	6	1	5	5	1	4	3	4	1	1	1	1	1	3	1	5	1	4	1	1	1	3	4	5	3	4	2	1	2	3	2	1	2	3	2	2	5	2	5	5	1	1
1	2	1	11	0	2	1	1	1	1	3	2	1	2	1	2	1	1	5	2	1	1	2	1	1	1	1	1	1	1	1	1	1	1	1	1	1	1	1	1	1	1	1	1	1	1	1	1	1	1
1	2	1	12	0	5	3	1	1	1	2	1	1	1	2	1	2	2	2	1	2	1	1	6	1	4	1	2	2	1	1	1	1	1	1	1	1	1	1	1	2	1	2	1	1	2	2	1	1	1
0	2	1	12	1	3	4	2	6	2	6	4	1	5	2	3	2	3	2	2	3	1	1	5	3	1	1	4	3	2	1	2	1	3	4	1	2	4	3	1	3	1	2	3	1	1	1	1	2	1
0	2	1	13	1	3	3	2	1	6	3	1	5	2	2	2	1	1	1	1	1	1	1	1	1	1	1	1	1	1	1	1	1	1	1	1	1	1	1	1	1	1	1	1	1	1	1	1	1	1
0	1	1	12	1	1	4	3	1	1	4	3	2	2	1	2	4	1	4	6	6	3	6	4	5	3	1	1	1	6	3	1	4	1	3	3	1	4	6	2	4	2	5	3	2	3	1	1	1	1
0	2	1	12	1	3	2	1	1	3	4	2	2	3	2	1	2	1	2	1	1	1	3	1	1	2	3	2	1	2	1	1	1	1	2	1	1	2	1	2	1	1	1	1	1	1	1	1	1	1
0	1	1	12	1	2	2	2	3	2	3	1	1	1	2	2	2	2	2	2	2	2	2	2	2	3	2	1	1	1	1	1	1	1	1	1	1	3	1	2	2	4	2	2	1	1	1	1	1	1
0	1	2	17	1	2	4	1	4	1	4	1	1	1	3	5	1	1	1	1	1	1	2	1	1	1	1	1	3	1	1	1	1	1	2	1	1	1	1	2	1	3	1	1	1	2	1	1	1	1
0	1	2	17	1	3	1	1	2	1	1	1	2	2	2	2	1	1	1	2	1	2	1	1	1	2	1	2	2	1	1	1	1	1	1	2	1	4	1	2	1	2	1	1	1	1	2	1	1	1
0	2	2	17	1	3	1	1	1	1	4	1	1	1	1	1	1	1	1	1	1	3	1	1	1	1	1	1	1	1	1	1	1	1	1	1	1	1	1	1	1	1	1	1	1	1	2	1	1	1
0	1	2	18	1	4	5	3	1	1	5	5	3	1	5	5	5	1	1	3	1	5	1	3	1	5	1	3	1	1	1	1	1	1	1	5	5	6	1	3	5	6	1	1	2	1	1	1	1	1
0	1	2	17	1	3	3	3	4	1	3	5	1	5	1	3	1	3	4	3	5	3	1	4	4	4	1	3	3	1	3	6	1	1	5	1	1	6	1	3	4	5	2	3	2	2	1	1	1	1
1	1	1	12	1	4	3	1	1	2	4	1	2	1	4	1	1	2	4	1	6	2	1	1	1	2	4	1	1	1	1	2	1	1	1	1	1	1	1	1	1	1	1	1	2	1	1	1	1	1
1	2	2	17	1	3	4	2	5	1	6	1	1	1	4	2	1	1	1	2	3	1	1	1	1	1	1	1	1	1	1	1	1	1	3	1	1	3	3	1	1	5	1	1	1	1	1	1	1	1
1	2	1	11	1	2	1	1	5	1	2	1	1	2	1	1	1	1	1	1	1	1	4	2	1	1	1	1	5	1	1	1	1	1	1	1	1	1	6	1	1	1	1	1	1	1	1	1	1	1
1	1	1	12	1	2	2	2	3	1	2	2	2	3	2	2	2	2	3	2	1	1	2	1	2	2	1	5	3	1	1	1	1	2	2	2	2	2	3	3	4	3	2	2	3	3	1	2	2	1
1	1	2	17	1	2	4	2	3	2	4	1	2	2	4	4	4	2	2	3	4	2	2	2	3	1	2	2	2	3	1	1	2	2	3	3	2	2	3	2	2	3	2	3	1	1	1	1	1	1
1	2	2	17	1	1	1	1	1	1	1	1	1	1	1	1	1	1	1	1	1	1	1	1	1	1	1	1	1	1	1	1	1	1	1	1	1	1	1	1	1	1	1	1	1	1	1	1	1	1
1	2	2	17	1	1	1	1	1	1	3	1	1	1	5	1	1	1	1	1	1	1	1	1	1	1	1	1	1	1	1	1	1	1	1	1	1	1	1	1	1	1	1	1	1	1	1	1	1	1
1	1	2	17	1	3	4	2	3	2	5	2	1	2	4	3	2	2	4	2	1	2	1	2	3	1	1	2	2	1	1	2	2	1	2	2	1	2	1	3	2	3	1	1	1	1	1	1	1	1
1	2	2	17	1	2	4	1	1	1	2	1	1	2	2	1	1	1	2	2	1	1	5	3	4	1	3	1	3	1	1	5	1	2	4	2	1	2	2	4	2	3	2	1	1	1	1	1	1	1
0	2	1	12	1	1	1	1	1	1	3	1	1	1	1	1	1	1	1	1	1	1	1	1	1	1	1	1	1	1	1	1	1	1	1	1	1	1	1	1	1	1	1	1	1	2	2	1	1	1
0	1	2	17	1	4	5	3	2	4	6	6	1	1	4	6	1	2	6	6	3	1	1	2	1	3	3	2	4	2	3	3	4	2	1	1	1	4	2	1	1	3	1	2	5	5	5	1	1	1
0	2	1	12	1	4	5	1	6	1	4	1	1	5	1	1	5	1	3	1	1	1	1	5	1	1	1	1	1	1	1	5	1	1	1	1	1	3	5	1	1	3	1	1	1	1	1	1	1	1
0	1	1	13	1	3	1	1	4	1	1	4	1	1	1	1	1	1	3	1	1	1	3	1	1	6	1	1	1	1	5	6	1	1	1	1	1	5	1	1	1	1	1	1	2	1	1	1	1	1
0	2	2	17	1	3	2	2	2	3	3	2	4	2	3	2	2	2	3	2	2	2	3	2	3	2	2	2	3	2	2	4	5	2	2	2	2	3	3	4	2	5	1	2	2	1	2	1	1	1
0	1	2	16	1	2	2	1	1	1	4	2	1	2	3	2	1	2	2	2	2	1	1	2	1	2	2	2	2	1	2	2	2	2	2	1	1	6	1	2	1	3	1	2	1	1	1	1	1	1
0	2	2	17	1	4	3	1	1	1	4	1	1	1	3	1	4	1	3	3	1	1	1	1	1	2	1	1	1	1	1	1	1	1	1	1	1	1	1	1	1	1	1	1	1	1	1	1	1	1
0	1	2	17	1	3	4	3	2	4	3	2	3	3	4	2	3	2	3	4	2	4	3	3	2	1	5	3	4	3	3	4	3	4	3	2	3	4	4	3	4	3	4	3	1	2	1	1	1	1
0	1	2	17	1	2	3	2	2	1	2	2	1	1	3	2	2	1	1	1	2	2	1	2	2	1	2	3	2	2	1	3	1	2	2	2	1	1	2	3	3	2	1	1	2	2	2	1	1	1
0	1	2	18	1	4	4	4	3	3	4	4	4	3	3	3	2	3	4	4	4	3	3	3	3	3	4	4	4	5	4	2	2	2	2	2	2	4	2	4	4	5	5	5	1	1	1	1	1	1
0	1	2	16	1	2	4	4	4	4	5	2	1	4	4	2	3	3	3	3	3	1	1	1	2	2	3	3	3	2	1	1	2	3	3	4	3	4	1	3	2	4	2	1	1	1	2	1	2	1
0	1	2	18	1	2	5	3	2	1	3	2	2	2	1	2	2	2	3	2	2	2	2	2	2	1	1	1	1	2	1	1	1	1	1	1	2	2	2	2	2	3	1	2	5	5	5	1	1	1
1	2	1	12	1	4	3	1	3	2	3	2	2	3	4	2	5	4	2	4	4	1	3	2	3	4	2	4	2	2	1	4	1	4	5	1	2	1	1	2	1	1	2	2	1	1	2	1	1	1
1	2	1	12	1	2	1	1	1	1	2	1	1	1	1	1	1	1	1	1	1	1	1	2	1	1	1	1	1	1	1	1	1	1	1	1	1	1	1	1	1	1	1	1	1	1	1	1	1	1
1	2	2	16	1	3	4	4	2	1	1	3	1	2	2	3	1	1	1	1	1	1	1	1	1	1	1	3	1	1	1	1	1	1	1	1	1	1	1	1	1	1	1	1	2	3	2	1	1	1
1	2	1	13	1	2	3	4	5	1	5	1	3	2	1	2	2	2	2	4	1	1	4	2	1	3	1	3	2	1	1	1	2	1	1	1	2	3	4	2	3	2	1	2	2	2	2	1	1	1
1	1	2	17	1	6	5	4	2	4	4	2	1	4	4	4	2	2	4	2	3	1	1	3	2	4	1	3	4	3	2	2	2	2	2	2	2	3	2	2	2	4	2	2	1	1	2	1	1	1
1	2	2	16	1	4	3	1	3	1	6	1	1	1	6	1	1	1	1	1	1	3	1	1	1	4	1	1	1	1	2	1	1	1	1	1	1	1	1	1	1	5	1	1	2	2	2	1	1	1
0	2	2	17	1	2	2	1	2	5	4	1	1	1	1	1	1	1	1	1	1	2	1	1	1	2	1	2	2	1	1	1	1	1	2	1	1	3	2	2	1	1	1	1	1	1	2	1	1	1
0	1	1	12	1	4	3	3	6	2	5	2	5	4	5	4	5	2	2	6	1	2	1	3	3	4	3	3	4	1	2	3	4	2	3	2	1	4	3	3	2	5	3	2	1	2	2	1	1	1
0	1	2	17	1	5	1	1	4	2	5	1	1	2	4	1	1	2	4	1	2	2	1	2	1	3	1	2	3	2	2	1	1	2	2	1	1	3	1	1	2	1	1	1	2	1	2	1	1	1
0	1	1	12	1	1	2	2	1	1	5	1	1	6	3	1	1	1	3	1	1	2	1	3	1	2	1	1	1	1	2	1	1	2	1	1	1	3	1	2	1	1	1	1	1	1	1	1	1	1
0	2	2	17	1	6	5	2	5	1	4	1	1	6	4	4	3	2	1	1	4	5	1	4	1	3	1	1	3	1	1	5	1	4	2	1	1	6	1	4	1	5	1	1	1	1	1	1	1	1
0	1	2	17	1	3	3	1	1	1	6	1	1	5	1	1	1	1	1	1	1	1	1	1	1	3	1	1	1	1	1	1	1	1	1	1	1	1	1	1	1	1	1	1	2	2	1	1	1	1
0	2	2	17	1	1	3	1	1	1	4	4	1	4	4	1	5	1	1	5	4	1	1	1	1	1	1	1	1	1	1	1	1	1	5	1	1	1	1	1	1	1	1	1	1	1	1	1	1	1
0	1	2	17	1	4	4	3	2	2	4	3	1	3	3	1	1	2	4	2	4	3	3	2	2	1	1	2	2	1	1	2	2	2	4	1	1	4	2	2	3	1	1	2	2	2	2	1	2	1
1	1	1	12	1	3	1	1	3	1	4	2	4	4	2	1	6	1	1	2	2	2	3	2	2	1	2	2	2	1	1	4	4	1	4	2	1	2	3	2	1	4	1	2	1	2	3	1	1	1
1	1	1	12	1	2	2	1	2	2	1	1	1	2	3	1	2	1	5	1	1	4	4	4	1	1	1	2	1	1	2	1	1	5	1	1	1	1	4	1	1	6	1	1	2	1	1	1	1	1
1	2	2	16	1	4	4	2	2	2	5	2	2	2	4	4	1	2	2	4	2	2	4	4	2	2	1	2	4	1	1	1	1	1	2	1	1	2	2	2	1	2	1	1	1	2	1	1	1	1
0	1	1	11	1	3	5	3	6	1	4	4	5	6	3	5	4	1	5	3	1	3	4	5	4	4	1	3	4	1	3	4	6	3	4	1	3	5	1	4	1	3	1	4	4	4	1	1	1	1
0	1	2	17	1	1	2	1	1	1	2	1	1	1	3	1	1	1	1	1	1	1	1	2	1	4	1	1	1	1	1	1	1	1	1	1	1	1	1	1	1	1	1	1	1	1	2	1	1	2
0	1	2	17	1	4	3	3	2	3	4	2	2	4	4	3	3	2	3	2	4	2	3	2	3	2	2	2	2	3	2	1	1	2	4	2	2	5	2	2	2	2	2	2	1	2	2	1	1	1
0	2	2	17	1	2	2	1	1	1	4	1	1	1	6	2	2	1	1	2	1	3	2	2	1	3	1	2	1	1	1	1	2	1	2	2	1	1	1	4	1	3	1	1	1	2	1	1	1	1
0	2	2	17	1	6	1	1	4	2	5	1	1	2	4	1	1	2	4	1	2	2	1	2	1	4	1	2	3	1	1	1	1	2	1	1	1	3	1	1	1	2	1	1	2	1	2	1	1	1
0	2	2	17	1	6	3	2	5	2	6	3	1	3	3	3	2	2	2	4	4	6	2	2	2	1	1	1	1	1	1	1	1	1	1	1	1	5	2	2	2	2	2	2	1	1	3	1	1	1
0	1	2	17	1	4	3	4	2	2	5	4	1	4	4	5	5	2	4	3	5	5	1	2	2	2	1	2	5	2	2	2	1	4	2	2	3	3	1	1	2	4	1	2	2	2	3	1	1	1
0	1	2	17	1	4	1	2	4	1	5	2	3	5	6	1	1	5	1	1	3	1	2	1	3	2	1	2	1	1	1	4	1	2	4	2	3	5	2	1	2	6	1	4	1	1	1	1	1	1
1	1	1	13	1	4	1	1	1	4	6	6	1	6	5	1	1	1	1	1	5	1	1	1	1	1	1	1	1	1	1	5	1	1	6	1	1	6	1	1	4	1	1	1	1	1	1	1	1	1
1	1	1	12	1	4	2	1	2	1	2	3	2	4	2	2	1	5	3	2	3	2	1	3	2	3	2	3	3	2	4	4	1	2	1	1	2	4	3	4	1	2	1	4	1	2	1	1	1	2
1	2	1	12	1	2	1	1	1	1	6	2	1	1	1	1	1	1	1	1	1	1	1	2	1	2	1	1	1	1	2	1	1	1	1	1	1	3	1	1	1	1	1	1	1	1	1	1	1	1
1	2	2	17	1	2	3	1	2	1	4	2	1	2	4	1	1	2	4	1	1	1	1	1	1	1	1	1	2	1	1	1	1	1	1	1	1	1	1	1	1	1	1	1	1	1	1	1	1	1
1	1	2	17	1	3	2	1	4	2	2	2	2	3	2	1	1	1	1	1	1	1	1	1	1	1	3	1	2	1	1	1	2	2	3	1	1	1	1	1	1	1	1	1	2	2	1	1	1	1
0	2	1	12	1	2	1	1	1	1	6	1	1	6	1	1	1	1	1	1	1	1	1	1	1	1	1	1	1	1	1	1	1	1	1	1	1	1	1	1	1	1	1	1	1	1	1	1	1	1
0	2	1	12	1	2	3	4	2	5	4	5	1	5	2	2	5	1	4	2	4	3	1	3	2	3	5	3	4	1	2	5	1	1	3	1	1	4	3	2	3	4	1	2	1	1	1	1	1	1
0	1	1	12	1	1	1	4	6	1	6	6	6	6	6	1	1	1	1	5	1	1	1	3	1	5	1	1	6	1	1	1	1	1	1	1	1	1	1	1	1	1	1	1	2	2	2	1	2	1
0	2	1	12	1	3	2	4	1	1	2	2	1	3	2	1	1	2	1	1	1	2	1	1	1	2	1	1	1	1	1	1	1	1	2	1	1	1	1	1	4	4	1	1	2	2	1	1	2	1
0	1	1	12	1	1	2	3	5	1	4	4	2	3	4	1	1	1	1	1	1	1	1	1	1	2	1	2	3	1	1	1	1	1	1	1	1	2	1	1	1	1	1	1	1	1	1	1	1	1
0	1	1	12	1	5	1	5	6	1	1	4	3	6	1	1	1	1	5	1	1	1	1	1	1	1	1	1	5	1	1	1	1	1	1	1	1	5	1	1	4	5	1	1	1	2	1	1	1	1
0	1	2	17	1	3	2	1	2	1	2	4	1	1	3	1	2	1	1	2	3	1	1	2	1	2	1	2	1	1	1	2	2	1	3	1	1	2	2	2	1	3	1	1	2	3	2	1	1	1
0	1	2	16	1	2	3	2	3	2	4	2	1	1	4	1	1	1	1	2	1	2	1	2	1	2	1	1	2	1	2	1	1	2	2	2	3	2	1	2	2	5	1	1	1	1	1	1	1	1
0	1	2	16	1	3	3	2	2	2	3	3	2	3	2	2	2	2	2	3	3	3	1	3	2	3	2	2	2	2	2	2	2	2	2	2	3	3	3	2	2	3	2	2	2	2	1	1	1	1
1	1	1	12	1	1	1	1	1	1	4	1	1	1	1	1	1	1	1	1	1	1	1	1	1	1	1	1	1	1	1	6	1	1	1	1	1	1	1	1	1	1	1	1	1	1	1	1	1	1
1	2	1	12	1	2	2	1	5	2	5	1	1	3	5	1	1	1	1	2	1	1	1	1	1	2	1	2	2	1	1	1	1	1	1	1	1	2	1	2	1	2	1	1	1	1	1	1	1	1
1	1	1	12	1	6	5	6	3	1	2	1	1	4	1	3	1	1	3	1	1	2	1	2	1	1	1	1	1	1	2	1	1	2	1	2	2	2	1	2	4	1	1	1	3	3	1	2	1	1
1	2	1	12	1	1	1	1	1	1	1	1	1	1	1	3	1	1	1	1	1	1	3	1	1	1	1	1	1	1	1	1	1	1	1	1	1	1	1	1	1	1	1	1	1	1	1	1	1	1
1	1	2	17	1	2	5	1	1	1	2	1	1	3	6	1	3	1	1	2	1	2	2	1	1	1	1	2	1	1	1	1	1	2	1	1	1	1	1	2	1	6	1	1	1	1	1	1	1	1
1	2	2	17	1	2	4	3	4	1	2	1	1	2	3	2	1	1	3	2	2	3	1	2	1	3	1	2	3	1	1	1	1	4	1	1	1	4	2	2	1	5	1	1	1	2	2	1	1	1
1	2	2	17	1	2	2	1	1	1	3	1	1	5	5	1	1	1	1	1	1	1	1	1	1	2	1	1	1	1	1	1	1	1	1	1	4	1	2	2	2	2	1	1	1	1	1	1	1	1
1	2	2	18	1	3	2	1	3	1	5	1	1	1	2	4	1	1	1	1	1	2	2	2	1	3	2	2	2	2	2	2	1	1	2	2	1	1	1	2	1	4	1	1	1	1	1	1	1	1
1	1	2	17	1	4	6	6	3	1	1	6	1	1	2	6	6	6	6	1	1	1	1	4	1	6	1	6	1	1	1	6	6	1	1	1	1	6	1	4	1	2	1	1	1	1	1	1	1	1
1	1	2	17	1	1	1	4	3	1	5	6	1	2	3	1	1	1	2	2	1	1	1	3	1	1	1	1	4	1	1	1	2	2	1	2	1	5	2	2	1	6	2	1	1	1	1	1	1	1
0	1	1	12	1	3	4	1	6	1	4	1	2	5	3	6	1	4	6	5	4	5	2	4	1	1	1	4	1	1	1	1	5	1	3	1	6	5	5	6	1	5	3	1	1	1	2	5	1	1
0	2	2	17	1	6	5	1	2	4	6	1	1	3	5	1	4	2	1	4	4	2	2	2	1	2	2	2	4	2	1	1	4	4	5	2	1	5	2	2	1	3	2	2	2	2	3	1	2	1
0	1	2	17	1	5	4	2	4	1	3	1	1	2	4	2	2	2	2	2	2	4	3	2	1	2	2	2	2	2	2	2	2	3	2	2	2	2	2	2	2	3	2	2	2	2	1	1	1	1
0	2	2	17	1	6	3	1	3	1	3	3	1	6	5	2	1	1	1	1	6	1	1	1	1	2	1	1	4	1	1	1	1	1	1	1	1	3	3	1	1	1	1	1	2	1	4	2	1	1
0	1	2	17	1	2	2	3	2	1	3	1	1	2	1	2	1	1	2	1	2	1	1	2	1	1	1	1	1	1	1	1	1	1	1	1	1	3	1	1	1	1	1	2	2	2	1	1	1	1
0	2	2	17	1	1	6	1	2	1	4	6	1	4	4	1	5	1	1	5	4	1	1	2	1	1	1	1	1	1	1	1	1	1	1	1	1	5	2	5	1	1	1	1	1	1	1	1	1	1
1	2	2	17	1	3	1	1	3	3	6	3	1	3	3	6	1	1	2	1	5	1	3	1	2	3	1	1	1	1	3	3	1	1	4	1	1	4	3	1	1	1	1	1	2	2	2	1	1	1
1	2	1	14	1	6	2	3	5	5	1	5	6	6	4	4	4	5	5	4	5	5	4	4	4	6	6	5	4	5	5	5	4	4	6	1	2	2	2	3	4	3	5	6	1	1	1	1	1	1
1	2	1	12	1	4	4	1	4	4	3	1	3	3	2	4	4	4	3	2	4	3	3	4	4	4	4	5	1	4	1	5	1	1	6	1	5	4	3	3	3	5	4	5	1	2	4	1	1	1
1	1	1	12	1	4	1	1	6	1	1	1	1	1	1	5	1	2	1	1	1	2	1	1	1	5	1	1	1	1	2	1	1	1	1	1	1	1	1	1	1	1	1	1	1	1	1	1	1	1
1	2	2	17	1	3	4	1	1	1	1	1	1	1	1	1	1	1	1	4	1	1	1	4	1	4	1	1	4	1	1	1	1	5	2	1	5	2	2	2	1	3	1	1	1	1	1	1	1	1
1	2	2	17	1	4	4	2	2	1	2	1	1	2	1	1	1	1	4	2	3	2	1	1	1	1	1	1	2	1	1	2	1	1	3	4	1	1	1	1	1	3	1	2	1	1	1	1	1	1
1	2	2	18	1	5	4	1	2	1	6	2	1	1	4	1	1	1	1	2	2	2	4	2	1	3	1	1	2	1	1	1	1	2	4	1	1	2	1	2	1	4	1	1	1	1	1	1	1	1
1	2	2	17	1	1	1	1	2	1	1	1	1	1	1	6	1	1	1	1	1	1	1	1	1	1	1	1	1	1	1	1	1	1	1	1	1	1	1	1	1	1	1	1	1	1	1	1	1	1
0	2	2	16	1	4	4	1	4	2	4	1	1	2	4	1	1	2	2	2	2	2	2	2	1	3	2	2	3	2	1	2	2	2	3	2	1	4	2	2	2	2	2	3	1	1	2	1	1	1
0	2	1	13	1	1	5	1	1	1	6	1	1	1	1	1	1	1	1	1	1	1	1	1	1	3	1	1	1	1	1	1	1	1	1	1	4	6	1	1	1	1	1	1	1	5	1	1	1	1
0	1	2	17	1	3	5	4	2	1	5	4	1	1	5	1	1	2	1	3	4	1	1	1	1	2	1	1	1	1	1	1	1	4	3	1	1	1	2	4	1	4	1	1	1	2	1	1	2	1
0	2	2	17	1	3	4	1	1	1	6	4	1	1	6	4	3	3	2	3	3	4	2	4	3	3	2	6	4	2	2	4	3	4	4	3	3	5	2	2	2	5	2	4	1	1	1	1	1	1
0	1	2	17	1	4	4	3	3	2	3	3	2	4	3	2	2	2	2	2	2	3	2	2	2	4	2	2	3	2	3	2	2	2	2	2	2	5	2	2	2	2	2	2	4	4	1	1	2	2
0	1	1	12	1	4	4	1	1	3	2	1	1	1	2	4	1	3	1	1	1	1	1	1	1	1	1	1	3	1	1	1	1	1	1	1	1	1	1	1	1	4	1	1	1	2	1	1	1	1
0	1	2	16	1	4	5	1	1	1	5	1	1	2	4	1	6	1	1	1	1	2	1	1	1	3	1	2	1	1	1	1	1	4	3	1	1	1	1	1	1	4	1	4	1	1	2	1	1	1
0	2	2	16	1	5	3	1	1	1	3	2	1	5	5	2	1	1	1	1	5	1	1	2	1	2	1	1	3	1	1	1	1	1	2	1	1	4	3	1	1	1	1	1	2	1	4	1	1	1
1	2	1	12	1	6	3	1	1	1	1	6	1	1	1	6	1	2	4	4	6	5	4	3	4	4	6	4	1	1	2	1	3	1	5	1	1	4	4	2	2	3	1	1	3	5	5	1	2	1
1	1	2	18	1	2	3	1	4	1	2	2	2	4	2	3	1	3	4	1	1	1	1	1	1	1	1	1	1	1	1	1	1	1	5	1	1	1	1	1	1	1	1	1	2	2	1	1	1	1
1	2	1	13	1	6	6	1	1	2	2	2	2	2	2	6	5	2	2	2	2	2	2	2	2	1	3	6	6	6	6	6	6	6	6	1	1	1	1	1	3	6	6	6	1	2	4	1	1	1
1	2	1	12	1	6	4	6	6	4	6	4	6	6	6	2	2	2	2	2	2	2	2	2	2	5	2	4	6	2	6	2	6	6	6	2	2	2	2	2	2	2	2	2	2	1	1	1	1	1
1	1	2	17	1	2	4	2	5	1	4	2	1	4	3	3	2	3	2	2	2	2	1	1	2	4	2	2	2	2	3	2	1	2	2	2	2	5	1	3	2	3	1	1	2	2	2	2	1	1
1	2	1	12	1	1	1	1	2	1	1	1	1	1	2	1	1	1	1	2	1	1	1	1	1	2	1	1	1	1	1	1	1	1	1	1	1	1	4	1	1	2	1	1	1	1	1	1	1	1
1	1	1	11	1	4	1	4	5	1	1	2	1	1	1	1	1	3	2	1	1	6	1	1	1	1	1	4	1	1	1	1	1	4	1	1	1	4	1	1	1	1	1	1	2	2	1	1	1	1
1	2	1	12	1	5	4	2	3	1	6	3	3	3	2	2	1	1	2	2	4	1	1	3	4	5	1	1	2	1	1	2	1	1	5	1	1	4	3	3	1	4	1	1	1	1	2	1	1	1
1	2	1	12	1	4	4	1	4	1	4	1	1	1	2	1	1	1	1	3	5	1	2	1	1	5	1	1	4	1	1	1	1	1	4	1	1	1	1	1	1	5	1	1	1	2	2	1	1	1
1	1	1	12	1	3	3	2	4	1	4	3	5	1	4	3	3	3	3	3	3	3	3	3	3	1	3	3	3	3	3	3	3	3	3	3	3	3	3	3	3	3	3	3	1	1	1	1	1	1
1	2	2	16	1	4	1	1	3	1	2	1	3	4	6	2	2	1	4	3	4	2	2	2	1	2	2	2	1	3	1	2	2	1	4	2	2	4	2	3	2	5	3	1	1	1	1	1	1	1
1	2	2	17	1	4	2	1	2	1	4	2	1	2	5	3	1	1	2	2	2	2	1	3	1	1	1	1	3	1	1	2	1	1	2	1	1	3	2	1	1	5	1	1	1	1	1	1	1	1
1	2	2	17	1	4	5	3	3	2	4	3	2	3	2	4	2	4	4	2	3	2	3	5	3	2	1	2	3	1	1	2	2	3	2	2	2	3	2	2	3	4	2	2	1	1	1	1	1	1
1	1	2	17	1	5	4	5	1	2	4	5	1	4	3	2	1	3	3	2	3	2	1	1	1	1	1	1	2	1	3	1	1	1	2	2	1	2	1	1	2	5	1	3	3	3	1	1	1	1
1	2	2	18	1	6	5	2	1	1	5	6	3	4	6	1	1	3	2	1	5	4	1	1	1	1	1	1	1	1	4	1	1	5	4	1	1	6	1	1	1	6	1	1	1	1	1	1	1	1
0	2	1	12	1	5	2	2	5	4	6	2	5	3	5	4	3	5	1	1	5	1	2	1	1	1	1	2	1	1	1	5	1	1	6	1	1	3	1	2	1	3	1	1	1	1	1	1	1	1
0	1	2	17	1	3	2	2	3	1	6	2	5	2	5	5	1	1	1	2	2	2	1	1	3	1	1	1	1	2	2	2	2	3	5	1	1	2	1	1	1	1	1	2	1	1	2	1	2	1
0	1	1	12	1	1	3	2	3	4	3	4	5	4	3	1	2	2	3	3	3	3	2	2	2	1	1	1	1	2	1	2	3	5	4	1	2	3	4	5	6	5	4	5	1	2	1	1	1	1
0	1	2	17	1	2	4	2	4	2	5	2	3	6	1	4	3	2	4	3	4	4	4	1	6	1	2	3	4	5	6	5	4	3	2	6	5	4	3	2	1	2	4	5	5	5	5	2	5	1
0	2	1	12	1	2	2	1	5	1	6	4	2	3	4	3	1	2	1	4	1	2	3	4	1	5	1	1	3	1	1	1	1	1	1	1	1	6	2	2	1	2	1	1	1	1	1	1	1	1
0	2	1	12	1	5	5	5	5	2	6	5	1	5	6	1	2	4	5	5	5	4	4	3	4	5	2	4	5	1	1	2	2	2	2	1	3	5	1	1	1	1	1	1	3	2	5	1	5	1
0	2	1	12	1	5	4	1	2	4	3	4	1	3	2	3	2	4	3	3	5	3	5	4	1	3	1	1	3	1	5	6	2	3	4	3	2	5	3	3	2	5	3	2	2	1	5	1	1	1
0	1	2	17	1	4	4	4	4	4	4	4	4	4	4	4	4	4	4	4	4	4	4	4	4	4	4	4	4	4	4	4	4	4	4	4	4	4	4	4	4	4	4	4	1	1	1	1	1	1
0	1	1	11	1	2	4	2	2	3	4	1	1	3	1	1	6	2	1	5	5	2	2	1	3	1	1	2	3	2	2	3	1	2	5	2	1	3	5	4	6	3	2	1	1	1	1	1	1	1
0	2	2	17	1	6	4	1	1	1	3	2	1	1	1	1	1	1	1	1	1	1	1	1	1	1	1	1	1	1	1	1	1	1	2	1	1	1	1	1	1	1	1	1	1	2	1	1	2	1
0	1	2	17	1	2	4	1	2	2	5	2	2	2	3	2	2	2	2	2	3	3	1	4	2	2	1	2	5	1	1	1	2	2	3	2	1	2	1	3	1	2	1	1	1	3	1	1	1	1
0	1	2	17	1	2	3	2	1	1	2	1	1	4	2	1	1	1	1	1	1	1	1	1	1	1	1	3	1	1	1	1	2	1	1	1	1	4	1	1	1	3	1	1	1	1	1	1	1	1
1	1	2	17	1	6	5	4	4	1	3	3	1	1	4	4	1	5	4	4	1	5	1	3	2	4	1	3	3	3	2	2	2	2	2	1	1	1	1	1	1	1	1	1	1	1	2	1	1	1
1	2	1	12	1	5	2	1	2	1	6	1	1	1	2	1	1	1	1	1	1	2	2	1	1	1	1	1	2	1	1	1	1	1	1	1	1	4	2	3	1	3	1	1	1	1	1	1	1	1
1	2	2	17	1	5	5	3	4	1	5	4	1	2	6	1	1	6	1	1	1	4	1	4	1	4	1	4	3	1	3	3	1	6	3	1	1	5	1	6	1	6	1	1	1	2	1	1	1	1
1	2	1	12	1	5	1	1	2	1	6	6	1	6	4	1	1	6	1	5	6	1	1	1	1	2	1	5	1	1	1	1	1	2	6	1	1	6	1	1	1	6	1	1	2	1	2	2	1	1
1	2	1	12	1	1	1	1	1	1	6	1	1	1	4	1	1	1	1	1	1	1	1	1	1	2	1	1	1	1	1	1	1	1	1	1	1	1	1	1	1	1	1	1	1	1	1	1	1	1
1	2	1	12	1	4	1	1	1	1	3	1	1	1	1	1	1	1	1	1	2	1	1	1	1	1	1	1	2	1	1	2	1	1	1	1	1	1	1	1	1	1	1	1	1	1	2	1	1	1
1	2	2	17	1	6	3	1	6	1	1	1	1	1	1	1	1	1	1	1	1	3	1	1	1	1	1	1	1	1	1	2	1	2	1	1	1	1	1	1	1	1	1	1	1	1	1	1	1	1
0	1	2	17	1	1	3	1	1	1	3	4	2	5	3	1	6	1	6	1	5	4	1	1	2	1	1	6	1	1	1	5	3	1	6	1	1	4	2	1	2	6	1	1	5	5	1	1	1	1
0	1	2	18	1	4	1	1	4	1	4	3	1	1	2	2	1	1	1	1	2	1	1	1	1	1	1	1	1	1	1	1	1	1	1	2	1	2	1	1	1	2	1	1	1	1	1	1	1	1
0	1	2	17	1	5	6	2	3	1	2	2	1	2	1	1	1	1	1	2	2	2	2	1	1	4	1	2	3	1	1	1	1	1	3	1	1	5	1	1	1	6	1	1	5	1	2	1	1	1
0	1	2	17	1	6	4	2	5	1	5	2	4	4	5	1	2	3	3	1	5	2	1	3	2	1	1	6	1	1	3	1	1	1	3	1	5	5	3	1	1	5	1	1	1	1	1	1	1	1
0	2	2	17	1	4	2	2	5	1	4	1	1	1	3	1	1	1	1	2	1	3	1	2	1	2	1	2	1	1	1	1	1	1	1	1	1	2	1	2	1	3	1	1	1	1	2	1	1	1
0	2	2	17	1	2	1	1	1	1	3	1	1	1	3	1	1	1	1	1	1	1	1	1	1	1	1	1	1	1	1	1	1	2	1	1	1	1	1	1	1	3	1	2	1	1	5	1	2	1
0	2	2	16	1	6	1	1	1	1	3	4	1	1	1	1	1	1	1	1	4	1	1	1	1	6	1	1	1	1	2	1	1	1	3	1	2	6	1	1	1	1	1	1	1	2	2	1	1	1
0	1	2	17	1	3	4	2	4	1	2	2	1	2	3	2	1	1	4	2	1	2	1	2	1	2	1	1	3	1	1	1	1	2	2	1	1	6	1	3	2	3	1	1	1	1	1	1	1	1
0	1	2	17	1	1	3	1	1	1	3	4	2	5	3	1	6	1	5	1	5	4	1	1	2	1	1	6	1	1	1	5	3	1	6	1	1	4	2	1	2	6	1	1	3	2	1	1	1	1
1	2	1	12	1	5	4	4	4	1	5	4	2	4	4	5	1	2	2	4	5	2	4	4	2	4	4	2	4	1	4	2	1	4	4	1	4	4	5	2	4	4	1	2	2	5	2	1	1	1
1	2	1	12	1	4	1	1	1	1	4	1	1	1	1	6	1	1	1	1	1	1	1	1	1	1	1	1	1	1	1	3	1	1	1	1	1	3	1	1	1	1	1	1	1	1	2	1	2	1
1	2	1	12	1	4	1	1	2	1	3	1	1	1	1	6	1	1	1	1	1	1	1	1	1	1	1	1	1	1	1	1	1	1	1	1	1	2	1	1	1	1	1	1	1	1	2	1	2	1
1	1	2	16	1	1	5	1	5	1	6	2	2	1	6	1	1	5	1	5	3	5	1	6	1	3	1	1	3	1	1	1	1	4	2	2	1	1	2	2	1	1	1	1	1	4	1	1	1	1
1	1	2	18	1	5	3	2	2	2	1	2	1	6	3	3	1	6	3	2	2	2	1	1	1	1	4	3	1	2	2	4	3	4	4	3	3	6	3	2	3	6	1	3	4	2	1	1	1	1
1	1	2	19	1	5	4	1	1	1	4	5	1	1	1	2	1	1	3	1	3	3	1	2	3	1	2	3	1	1	1	3	1	2	2	1	1	6	2	1	1	2	1	1	1	1	1	1	1	1
1	2	2	17	1	6	4	1	2	1	6	3	1	2	6	1	1	1	1	1	1	1	1	1	1	1	1	1	1	1	1	1	1	1	1	1	1	5	1	1	1	1	1	1	1	1	1	1	1	1
0	2	1	12	2	5	5	3	6	1	6	1	1	1	6	1	1	1	1	1	4	1	1	1	1	4	1	1	5	1	5	1	3	1	1	1	1	1	1	2	2	2	1	3	1	1	1	1	1	1
0	2	1	12	2	5	2	1	3	5	6	5	1	5	3	6	1	4	1	5	5	5	3	4	3	1	2	1	2	1	1	1	1	2	2	1	1	1	1	1	2	1	1	1	2	1	2	1	2	1
0	2	1	12	2	6	6	6	6	1	6	6	1	6	6	6	1	6	6	1	6	6	1	1	5	1	1	6	1	1	1	6	1	6	5	5	6	6	1	1	3	6	1	5	5	5	1	2	1	1
0	2	2	17	2	2	1	1	1	1	5	1	1	1	1	1	6	1	1	1	1	1	1	1	1	3	1	1	1	1	1	1	1	1	1	1	1	1	1	1	1	5	1	1	1	1	1	1	2	1
0	1	2	17	2	6	5	1	4	2	5	3	1	4	5	1	3	4	4	2	5	3	2	2	1	3	1	4	5	1	2	1	1	1	3	2	1	3	5	5	1	5	1	4	3	3	1	1	1	1
1	1	1	12	2	5	2	4	5	1	5	6	1	4	1	3	1	5	5	1	1	1	1	1	1	3	1	4	1	1	1	2	3	2	1	1	2	4	1	1	1	2	1	1	1	1	2	1	1	1
1	2	2	17	2	5	2	5	5	4	6	5	6	4	6	5	1	1	1	4	1	5	6	1	1	1	1	1	1	1	1	2	1	6	6	1	1	5	1	1	1	5	1	1	2	2	1	1	1	1
1	2	2	17	2	6	2	1	1	1	4	1	1	1	2	1	1	1	1	1	1	1	1	1	1	3	1	1	1	1	1	1	1	1	1	1	1	1	1	1	1	4	1	1	1	1	1	1	1	1
1	1	2	18	2	3	4	4	5	1	5	4	2	1	4	3	1	1	3	2	2	1	3	2	3	1	1	4	1	1	1	2	2	5	4	2	3	4	1	2	2	2	2	2	3	2	1	1	1	1
1	2	2	19	2	5	4	2	5	1	5	4	1	2	4	5	1	1	1	1	1	1	1	1	1	4	1	1	1	1	2	1	1	1	1	1	1	5	1	2	1	5	1	1	2	2	2	1	1	1
0	2	2	17	2	4	3	4	4	1	5	3	4	6	2	1	2	3	3	2	3	6	4	5	5	2	1	4	3	1	1	1	1	3	4	2	2	4	1	1	4	4	1	4	3	3	1	1	1	1
0	1	1	12	2	2	1	5	2	1	2	1	1	1	1	2	1	1	1	1	1	2	1	1	1	3	1	1	1	1	1	1	1	1	1	1	1	5	1	1	2	1	1	1	1	2	1	1	1	1
0	1	1	12	2	2	5	6	6	4	6	4	4	6	6	2	5	2	3	2	1	1	1	1	3	2	1	4	4	3	1	6	2	1	2	5	5	4	4	4	6	6	5	4	5	5	1	2	3	2
0	2	2	17	2	2	2	1	5	3	5	1	1	1	5	1	1	1	1	1	1	1	1	1	1	2	1	1	1	1	1	1	1	1	1	1	1	2	1	1	1	2	1	1	1	1	1	1	1	1
0	2	2	17	2	4	1	1	1	1	5	2	1	1	2	1	1	1	1	1	2	1	1	1	1	2	1	1	1	1	1	1	1	1	2	1	1	5	1	1	1	1	1	2	1	2	1	1	1	1
0	2	2	17	2	1	1	1	1	1	1	1	1	1	1	1	1	1	1	1	1	1	1	1	1	1	1	1	1	1	1	1	1	1	1	1	1	1	1	1	1	1	1	1	1	1	1	1	1	1
1	1	1	12	2	6	1	1	1	6	1	1	1	1	5	3	1	1	1	1	3	1	1	1	1	3	1	1	1	1	1	1	1	5	5	1	5	5	1	1	1	1	1	1	1	1	1	1	1	1
1	1	1	12	2	3	2	1	5	3	5	5	3	5	6	5	4	1	5	2	4	1	2	2	3	4	4	2	1	3	1	1	2	1	4	1	5	4	3	1	2	4	2	3	1	1	2	1	1	1
1	2	2	16	2	4	4	1	2	1	5	1	1	1	4	1	1	1	1	1	1	1	1	4	1	2	1	1	1	1	1	1	1	2	2	1	1	2	1	1	1	1	1	1	1	1	1	1	1	1
1	2	2	17	2	6	4	1	5	1	6	4	4	4	6	5	1	2	4	1	3	1	2	1	1	3	1	1	1	1	1	3	1	2	3	1	1	5	1	2	1	1	1	1	1	2	1	1	2	1
1	2	2	17	2	2	4	1	4	1	4	1	1	1	6	1	1	1	1	1	1	4	1	2	1	1	1	1	1	1	1	1	1	5	3	1	2	3	3	1	1	1	1	1	1	1	1	1	1	1
0	1	2	16	2	4	6	6	4	1	3	3	1	3	2	2	1	1	1	2	1	1	1	1	1	2	1	1	1	1	1	1	1	1	1	1	1	4	1	2	2	1	1	1	2	2	3	1	5	1
0	2	1	12	2	5	1	1	5	1	5	1	1	2	4	2	5	2	1	2	3	2	2	1	1	5	1	4	5	4	4	6	1	1	1	1	2	5	4	4	1	4	1	1	1	1	1	1	1	1
0	1	2	17	2	2	1	3	2	1	3	2	1	1	3	2	1	2	4	1	1	2	1	1	1	1	1	5	1	1	1	1	1	1	1	1	3	4	1	1	1	1	1	1	2	2	1	1	1	1
0	1	2	17	2	5	4	5	4	4	5	6	3	5	5	5	1	5	4	3	6	2	4	1	6	2	1	6	2	4	1	4	6	4	6	4	4	5	5	2	4	5	1	4	5	5	1	3	2	1
1	2	2	17	2	6	4	3	6	3	4	6	1	4	1	5	4	4	1	3	5	3	1	1	1	1	1	2	2	1	1	1	3	1	6	1	1	6	1	4	1	6	1	3	5	2	2	2	2	1
1	1	2	16	2	5	6	6	6	1	6	6	1	6	6	1	1	1	3	1	1	6	6	6	3	3	1	6	6	1	3	6	1	6	1	1	2	6	1	3	2	6	1	6	1	1	2	1	1	1
1	1	1	12	2	1	4	1	4	4	6	4	4	4	4	1	1	1	1	1	1	1	1	1	1	5	1	1	1	1	1	1	1	1	1	1	1	1	1	1	1	1	1	1	1	2	2	1	1	1
1	1	1	12	2	3	3	1	3	1	5	1	2	1	2	2	1	3	1	1	1	4	1	2	1	4	1	1	1	1	3	1	1	1	1	1	1	3	1	1	1	1	1	1	1	1	1	1	1	1
1	1	1	12	2	5	4	6	6	4	3	1	3	6	3	6	6	3	5	5	2	6	6	5	3	6	6	6	4	2	4	5	3	5	6	6	6	6	6	4	6	6	1	6	2	2	1	2	1	2
1	2	2	16	2	4	2	1	1	1	6	1	1	5	4	1	1	1	5	1	1	2	1	1	1	5	1	1	1	1	2	1	1	1	1	1	1	1	1	1	1	1	1	1	2	1	5	2	1	1
1	2	2	17	2	4	4	2	2	1	2	2	2	2	3	1	1	2	1	2	2	2	1	2	1	3	1	2	2	1	1	1	2	1	2	1	2	2	1	2	2	5	1	2	1	3	1	1	1	1
1	2	1	12	2	4	1	1	1	1	5	1	1	4	6	1	1	1	1	1	1	1	2	1	1	1	2	1	4	1	1	6	1	2	2	2	3	2	2	1	1	1	1	1	1	2	1	1	1	1
1	2	1	13	2	5	1	1	1	1	6	5	1	6	4	1	1	6	1	4	6	1	1	1	1	2	1	5	1	1	2	1	1	1	6	1	1	6	2	1	1	6	1	1	1	1	3	1	1	1
1	2	2	18	2	2	2	1	1	1	6	1	1	2	5	6	1	1	1	1	1	1	1	1	1	2	1	1	1	1	1	1	1	1	1	1	1	2	1	1	1	1	1	1	2	1	2	1	1	1
1	2	2	17	2	4	4	3	1	4	4	5	1	6	1	4	1	4	4	4	5	2	4	1	5	1	1	4	4	1	1	1	2	5	5	4	4	4	1	4	4	5	1	4	1	1	1	1	1	1
0	2	2	17	2	4	4	1	2	1	4	1	1	1	4	1	1	1	1	1	1	2	1	2	1	2	1	1	2	1	1	1	1	4	1	1	1	2	1	2	1	4	1	2	1	1	1	1	1	1
0	1	1	11	2	2	4	4	6	4	6	4	1	3	4	2	5	2	1	3	2	1	1	1	3	2	1	4	3	1	1	6	3	1	2	1	3	3	2	3	3	2	1	2	2	5	3	1	1	1
0	2	2	16	2	3	4	1	2	1	4	1	1	5	2	1	1	1	1	1	1	1	1	1	1	1	1	2	2	1	1	1	1	1	1	2	1	1	5	1	1	3	1	1	1	1	2	1	1	1
1	2	2	17	2	3	3	2	3	2	3	2	1	1	2	5	1	1	1	1	4	1	2	2	3	1	1	2	2	1	1	2	1	1	3	1	1	2	1	1	1	2	1	2	1	1	1	1	1	1
1	2	2	17	2	3	1	1	1	1	1	1	5	1	6	1	1	1	1	1	1	1	1	1	1	1	1	1	1	1	1	1	1	1	1	1	1	1	1	1	1	1	1	1	1	1	2	1	1	1
1	1	2	16	2	4	2	2	2	1	2	2	2	2	2	2	2	2	2	2	2	2	2	2	2	1	1	1	1	1	1	1	1	1	1	1	1	1	1	1	1	1	1	1	1	1	1	1	1	1
1	1	2	18	2	1	1	6	4	1	6	1	1	6	1	6	1	4	6	1	2	6	5	1	3	1	1	1	1	1	1	1	1	1	6	1	1	6	1	1	1	6	1	1	1	1	1	1	1	1
0	1	1	13	2	5	1	4	6	1	6	2	1	1	1	1	1	1	1	1	1	6	1	1	1	4	1	1	1	1	1	1	1	1	1	1	4	1	1	1	1	4	1	1	2	2	5	1	1	1
0	2	2	17	2	6	3	4	1	1	6	5	1	5	1	1	1	4	4	2	1	3	1	2	1	3	1	4	3	1	1	2	1	1	1	1	1	5	1	4	3	6	1	4	1	1	3	1	1	1
0	1	1	12	2	4	1	1	1	1	2	2	1	1	2	3	5	6	6	3	6	1	1	4	1	5	2	1	1	1	2	6	1	1	1	1	1	6	1	1	1	1	1	1	1	2	1	1	1	1
0	2	1	13	2	6	3	2	4	6	5	3	5	1	6	6	2	6	6	5	4	3	5	6	5	6	1	1	1	6	2	6	5	4	3	1	6	6	2	5	4	4	3	1	5	2	1	1	1	1
1	2	2	17	2	5	4	1	3	1	5	1	1	3	5	5	4	2	3	4	3	2	1	3	5	3	1	1	3	1	1	2	1	2	5	2	1	1	1	2	1	5	1	2	1	2	2	1	2	1
1	1	2	17	2	3	3	1	2	2	2	6	3	3	5	3	1	1	5	6	5	3	2	1	1	3	1	4	6	1	1	1	6	2	6	2	5	6	1	1	3	6	1	4	5	5	1	2	1	1
1	2	2	17	2	6	6	1	3	1	3	1	1	1	6	2	1	2	2	3	1	1	1	3	1	2	2	2	4	1	1	1	1	1	2	1	1	1	1	5	1	6	1	1	1	3	2	1	2	1
1	2	2	17	2	6	6	2	1	1	5	6	4	4	6	1	1	2	1	1	5	4	1	1	1	1	1	1	1	1	4	1	1	4	3	1	1	6	1	1	1	6	1	1	1	1	1	1	1	1
0	2	1	13	2	5	3	3	3	1	2	1	1	5	5	1	2	3	3	3	2	1	1	2	1	6	1	1	3	1	2	1	1	1	2	1	1	6	6	6	2	1	1	1	3	5	3	2	1	1
0	1	1	12	2	1	1	1	1	1	1	1	1	1	1	1	1	1	1	1	1	1	1	1	1	1	1	1	1	1	1	1	1	1	1	1	1	1	1	1	1	1	1	1	1	1	2	1	1	1
0	2	1	12	2	5	3	1	4	1	4	1	1	1	5	1	1	1	1	3	1	1	1	1	1	5	1	1	4	1	1	1	1	1	1	1	1	5	1	3	1	2	1	1	1	1	1	1	1	1
0	2	1	12	2	5	4	4	5	2	4	2	1	5	5	2	5	5	4	2	1	2	2	2	2	2	3	2	4	1	1	1	1	1	1	1	1	5	1	1	1	1	1	1	1	1	1	1	1	1
0	2	1	12	2	3	1	4	1	1	4	4	1	5	1	6	5	1	1	1	3	1	1	1	6	1	1	3	1	1	1	1	1	1	5	1	1	6	1	1	1	4	1	1	1	1	2	1	2	1
0	1	2	17	2	4	5	3	4	2	5	2	2	1	5	1	2	1	1	2	2	3	1	2	1	2	1	1	1	1	2	1	1	5	1	2	1	2	1	2	1	4	1	2	1	2	2	1	1	1
0	2	2	17	2	1	2	1	1	1	4	1	1	1	5	1	1	1	1	1	1	1	1	1	1	2	1	1	1	1	1	1	1	1	1	1	1	1	1	1	1	1	1	1	1	1	2	1	1	1
1	2	1	12	2	6	3	5	3	1	6	5	4	6	5	6	6	5	6	6	4	3	6	6	6	6	1	4	3	1	4	6	3	5	5	1	3	6	3	3	3	6	1	1	2	2	3	1	2	1
1	1	2	16	2	5	4	1	1	1	4	3	1	4	3	4	1	1	4	1	1	1	2	4	1	4	1	1	1	1	2	1	1	3	3	1	1	1	1	1	1	1	1	1	1	1	1	1	1	1
1	2	1	12	2	2	2	2	1	1	1	1	1	1	3	2	1	1	1	1	3	3	1	1	1	3	1	2	1	1	1	3	1	1	3	1	1	2	4	3	2	3	1	1	1	1	1	1	1	1
1	1	1	12	2	4	5	6	5	2	6	4	6	6	4	6	4	2	6	5	2	6	4	5	6	5	1	3	5	1	4	3	2	3	5	4	5	5	1	3	5	4	1	6	2	3	2	5	1	3
1	2	1	12	2	4	1	1	6	1	6	1	1	1	1	3	1	1	1	1	1	1	1	1	1	3	1	3	1	1	1	6	1	1	1	1	6	6	1	1	1	1	1	1	1	1	1	1	1	1
1	1	1	12	2	1	3	1	1	1	4	3	1	2	3	1	1	1	3	1	1	4	1	1	1	1	1	4	1	1	1	1	1	1	1	1	1	1	2	2	1	1	2	2	1	1	1	1	1	1
1	2	2	16	2	4	3	1	5	1	4	2	1	1	2	3	1	2	1	2	2	2	1	4	1	1	1	1	2	1	1	1	1	1	1	1	1	2	1	2	1	2	1	1	1	1	1	1	1	1
0	2	2	17	2	4	2	1	1	1	6	1	1	1	2	1	1	1	1	1	1	1	1	1	1	1	1	1	1	1	1	3	1	1	1	1	1	3	1	1	1	3	1	1	1	1	1	1	1	1
1	2	1	12	2	2	1	1	3	1	2	1	1	5	1	1	1	1	1	1	1	1	1	1	1	1	1	1	1	1	1	1	1	1	1	1	1	1	1	1	1	1	1	1	1	1	1	1	1	1
1	1	1	12	2	6	5	6	6	1	5	6	1	6	4	5	6	1	6	1	1	1	1	2	3	1	3	6	1	2	3	3	6	4	3	1	2	3	6	2	3	4	3	4	1	2	1	2	2	1
1	2	2	18	2	5	6	3	3	5	6	5	6	6	5	5	4	6	2	5	5	5	1	4	3	5	1	4	5	2	3	6	1	4	6	2	5	6	1	1	4	6	4	5	5	3	1	1	1	1
0	1	2	17	2	3	5	2	5	1	5	1	1	1	5	2	5	4	2	2	2	2	2	5	2	4	2	2	3	2	3	4	2	2	2	2	1	2	2	3	2	2	2	2	2	2	1	1	1	1
0	1	1	12	2	3	3	4	3	3	4	2	2	2	5	1	1	5	2	2	2	3	1	5	3	1	1	5	2	2	2	2	1	1	3	1	2	1	1	2	2	2	2	2	1	2	1	1	1	1
1	2	1	12	2	5	2	1	1	1	1	3	2	2	2	1	1	1	3	2	3	1	3	3	1	2	1	5	4	1	1	2	1	1	2	1	1	6	1	1	1	1	1	2	1	2	3	1	3	1
1	2	2	16	2	4	2	2	5	1	6	5	1	4	6	1	1	1	2	1	4	4	1	2	1	2	2	5	2	1	1	1	2	3	5	1	1	3	1	2	1	3	1	1	1	2	2	1	1	1
1	2	2	17	2	1	1	1	1	1	6	1	1	1	1	1	2	1	1	1	2	5	1	1	5	1	1	1	1	1	1	1	1	1	3	1	1	5	2	1	1	2	1	1	1	1	1	1	1	1
0	1	2	17	2	1	1	1	1	1	1	1	1	1	1	1	1	1	1	1	1	1	1	1	1	1	1	1	1	1	1	1	1	1	1	1	1	1	1	1	1	1	1	1	1	1	1	1	1	1
0	1	1	12	2	6	1	1	6	1	6	6	1	4	1	1	1	5	1	1	1	4	1	6	1	6	1	6	1	1	1	1	1	1	2	1	1	6	1	1	1	3	1	1	5	1	1	5	1	1
0	2	2	17	2	4	2	4	1	1	5	1	1	1	4	1	1	1	1	3	1	1	1	4	1	5	1	2	4	1	1	1	1	1	1	1	4	6	2	1	1	6	1	1	1	2	2	1	1	1
0	2	2	18	2	5	5	2	2	2	4	1	1	1	1	6	1	1	1	1	2	6	1	2	1	5	5	2	2	2	2	2	2	2	2	1	1	1	1	1	1	1	1	1	1	1	1	1	1	1
1	2	1	12	2	6	3	6	5	1	4	6	2	5	3	3	1	6	4	1	3	6	1	1	4	6	1	5	3	1	6	6	1	1	1	1	4	6	1	1	4	1	1	1	2	2	1	1	1	1
1	2	1	12	2	1	1	1	1	1	2	1	1	1	2	1	1	1	1	1	1	1	1	1	1	1	1	1	1	1	1	1	1	1	1	1	1	1	1	1	1	6	1	1	1	2	2	1	1	1
1	2	2	18	2	6	1	1	6	1	6	1	1	6	6	1	6	1	5	5	6	6	6	2	5	6	5	6	2	2	1	5	1	6	6	6	6	6	1	6	1	6	1	1	1	3	4	1	2	1
0	2	1	12	2	2	3	1	4	1	4	1	1	1	1	1	1	1	1	1	1	1	1	1	1	1	1	1	1	1	1	1	1	1	1	1	1	1	1	1	1	1	1	1	1	1	1	1	1	1
0	1	2	17	2	3	4	2	5	4	2	1	2	1	5	1	4	6	2	5	4	3	4	3	1	2	1	2	5	2	1	2	3	3	4	3	1	6	3	3	2	4	4	1	1	1	1	1	1	1
1	1	2	17	2	5	4	4	3	3	6	2	4	4	5	4	4	2	1	2	1	1	4	2	2	5	5	4	4	2	3	6	5	4	4	2	5	5	4	4	3	2	2	2	1	1	5	1	1	1
0	1	2	17	2	1	1	1	1	1	1	1	1	1	1	1	1	1	1	1	1	1	1	1	1	1	1	1	1	1	1	1	1	1	1	1	2	2	2	2	2	2	2	2	1	1	1	1	1	1
1	2	2	18	2	3	3	1	6	1	6	1	1	1	6	1	1	1	3	2	1	1	1	3	1	1	1	1	1	1	1	1	1	4	1	1	1	1	1	1	1	6	1	1	1	2	2	1	1	1
0	1	1	13	2	2	3	1	4	1	4	1	1	1	1	1	1	1	1	1	1	1	1	1	1	1	1	1	1	1	1	1	1	1	1	1	1	1	1	1	1	1	1	1	1	2	2	1	1	1
0	2	1	13	2	6	6	4	4	1	4	6	1	5	6	6	1	6	1	6	1	3	1	6	1	6	1	1	1	1	4	5	1	1	1	1	1	6	6	6	4	6	1	1	2	2	5	1	2	1
0	2	1	13	2	6	6	4	4	1	4	6	1	5	6	6	1	6	1	5	1	3	1	6	1	6	1	1	1	1	4	5	1	1	1	1	1	6	6	6	4	6	1	1	2	2	5	1	2	1
0	1	1	12	2	6	4	4	4	3	4	4	3	6	4	1	6	3	1	6	6	6	1	1	6	1	1	1	6	6	1	6	2	6	6	4	6	6	1	3	4	6	1	3	2	2	1	2	3	1
1	1	1	12	2	6	1	2	1	1	1	6	1	1	6	1	1	1	6	6	6	6	1	1	6	6	1	6	6	6	6	5	1	1	1	1	6	6	1	6	4	6	2	1	1	1	2	1	1	1
0	2	2	16	2	2	4	1	2	1	4	1	1	1	3	1	1	1	1	2	2	1	1	2	1	2	1	1	2	1	1	1	1	1	2	1	1	2	1	3	1	2	1	1	1	1	2	1	1	1
1	2	1	13	2	1	4	3	4	4	6	3	1	5	3	1	6	6	6	4	3	4	3	5	3	6	2	6	4	3	3	2	1	3	1	1	4	3	3	2	5	3	1	3	1	1	1	1	1	1
[truncated: 90 more columns]
